# Supplementary material for: Prediction of glycosylation sites using random forests
Source: BMC Bioinformatics. 2008 Nov 27;9:500. doi: 10.1186/1471-2105-9-500 (PMC2651179; doi:10.1186/1471-2105-9-500)
Supplement: Additional file 1 — The frequencies of amino acids surrounding modified and unmodified Asn residues. Full tables containing all amino acids (as opposed to the partial data presented in Table 1 of the paper). Statistically significant increases over the expected frequencies are starred; significant decreases are labelled with a 'd'. [file 1471-2105-9-500-S1.csv]

significance of modified residue frequencies
position	-7	-6	-5	-4	-3	-2	-1	1	2	3	4	5	6	7
A	19	15	18	17	20	18	15	23	0d	15	22	22	16	16
C	12	9	12	12	10	4	5	11	5	17*	11	8	16	10
D	13	23*	10	8	9	13	7	8	0d	15	6	17	12	19
E	19	11	11	12	21	13	19	7	0d	15	21	18	19	28
F	6	12	10	6	16	13	10	12	0d	7	7	5	15	4
G	19	19	15	18	14	9	21	31	0d	9	16	17	20	12
H	6	7	6	8	9	8	5	8	0	7	9	7	11	6
I	10	13	15	11	10	6	7	19	0d	12	10	4	13	6
K	10	6	11	9	9	14	11	12	0d	17	10	9	9	17
L	30	18	23	26	27	28	22	25	0d	22	22	19	23	13
M	13	2	10*	6	3	5	3	5	0	6	4	5	2	4
N	12	7	14	13	9	18	20	12	0d	8	8	12	9	16
P	13	22	15	20	7	15	11	1d	0d	6	31*	18	18	14
Q	9	10	10	16	15	21*	7	8	1d	11	13	16	9	11
R	14	7	12	10	15	10	15	10	0d	15	5	13	10	8
S	20	22	25	16	16	14	24	23	102*	33	23	29	11	34*
T	14	26	15	23	17	17	15	17	153*	16	16	13	19	22
V	14	13	16	17	15	19	25	17	0d	18	15	18	19	12
W	7	4	6	0	7	4	6	2	0	6	3	3	3	3
Y	6	14	6	12	12	12	13	10	0d	6	9	8	7	5
significance of unmodified residue frequencies
position	-7	-6	-5	-4	-3	-2	-1	1	2	3	4	5	6	7
A	211	198	214	212	206	176	199	180	183	170	209	164	204	178
C	124	106	125	139	133	155	97	93	116	102	138	110	113	119
D	174	150	181	179	150	200	212	162	214	147	174	161	190	175
E	176	215	193	167	177	162	246	176	213	173	234	194	209	224
F	105	109	109	114	126	137	113	106	150	134	99	122	120	117
G	225	213	220	237	199	226	256	318	252	206	214	238	255	253
H	83	79	75	76	78	80	76	65	66	83	62	79	69	76
I	138	148	157	159	155	137	125	131	186	150	118	175	140	137
K	163	146	155	154	182	177	197	169	218	181	171	170	173	165
L	277	266	297	280	338	287	252	269	269	253	247	256	249	210
M	161	42	49	53	46	59	57	64	47	46	35	46	49	49
N	163	137	108	180	149	145	180	188	163	150	185	110	135	159
P	186	197	195	194	189	214	189	232	195	187	179	228	190	188
Q	160	144	129	107	122	128	147	132	141	148	126	135	129	128
R	190	139	166	141	129	142	163	129	159	189	124	148	143	134
S	213	289	246	229	206	225	203	242	141	258	268	219	284	248
T	237	250	209	230	245	241	187	210	155	238	226	201	187	243
V	212	232	227	198	211	199	185	174	200	210	219	232	195	200
W	44	52	48	60	42	34	44	40	43	51	44	59	58	50
Y	95	107	116	116	148	111	119	151	112	127	124	141	91	122
