# Supplementary material for: Prediction of glycosylation sites using random forests
Source: BMC Bioinformatics. 2008 Nov 27;9:500. doi: 10.1186/1471-2105-9-500 (PMC2651179; doi:10.1186/1471-2105-9-500)
Supplement: Additional file 2 — The frequencies of amino acids surrounding modified and unmodified Ser residues. Full table containing all amino acids (as opposed to the partial data presented in Table 2 of the paper). Statistically significant increases over the expected frequencies are starred; significant decreases are labelled with a 'd'. [file 1471-2105-9-500-S2.csv]

significance of modified residue frequencies
position	-7	-6	-5	-4	-3	-2	-1	1	2	3	4	5	6	7
A	22	36	25	36	29	29	38*	35*	35	21	29	31	27	19
C	4	7	3	3	4	13	3	8	3	18	6	6	7	5
D	6	12	6	17	13	10	6	5	3d	11	11	8	5	6
E	15	19	22	19	23	25	8	15	11	14	10	13	9	8
F	6	3	4	7	4	3	4d	4	7	6	2	6	2	5
G	19	27	30	18	20	24	29	42	29	28	17	23	19	43*
H	10	5	4	8	6	9	1	5	1	4	6	10	7	13
I	13	14	7	6	9	11	16	10	15	7	8	5	18	8
K	6	8	15	11	3d	7	5	10	11	3d	6	11	14	9
L	20	12d	21	20	15	12d	13	20	13d	16	25	18	18	20
M	16	6	10	5	7	4	3	0	5	8	3	5	4	5
N	16	10	12	10	12	12	6	6	7	4	8	22	9	10
P	30	39*	36	36	44*	36	48*	29	44*	58*	47*	39*	35	38*
Q	8	11	11	10	14	12	9	11	6	10	15	16	11	11
R	12	5	12	11	8	7	4	12	8	8	0d	5	12	8
S	56*	41	44	55*	55*	58*	50	50	64*	46	61*	44	53*	53*
T	58*	44*	46*	41*	48*	36	65*	62*	49*	50*	58*	52*	53*	48*
V	17	25	24	21	19	24	29	21	26	25	26	18	20	19
W	3	9	0	4	4	3	2	0	1	1	1	1	5	3
Y	6	5	8	4	5	8	8	2	5	5	3	8	8	4
significance of unmodified residue frequencies
position	-7	-6	-5	-4	-3	-2	-1	1	2	3	4	5	6	7
A	447	463	476	449	487	434	469	419	492	491	414	513	482	466
C	237	249	250	215	214	180	258	247	188	217	221	240	247	186
D	334	333	327	299	336	333	337	285	315	336	336	289	319	363
E	409	365	378	418	388	378	315	354	460	467	439	416	388	416
F	233	253	246	250	236	210	317	232	281	230	241	212	225	225
G	538	535	499	510	478	565	609	584	545	442	482	571	461	533
H	158	160	139	156	165	148	156	151	144	158	163	148	161	145
I	287	264	259	243	217	258	311	248	258	280	292	247	246	243
K	346	321	306	348	345	371	306	309	326	320	321	362	329	333
L	556	552	571	569	577	608	529	603	584	573	600	538	582	637
M	265	86	98	108	127	116	76	99	114	87	111	104	90	108
N	266	285	236	281	279	231	259	221	232	218	237	249	302	223
P	458	444	507	466	443	484	522	556	502	490	489	447	510	473
Q	253	314	289	288	290	287	210	292	253	292	325	249	274	298
R	308	336	331	314	334	292	289	321	286	337	263	316	310	283
S	605	626	655	667	680	652	732	732	646	689	661	655	614	608
T	514	528	531	504	549	630	465	477	538	541	554	565	533	548
V	414	417	420	428	423	440	465	426	433	434	422	414	449	431
W	134	86	103	135	91	114	115	125	113	92	97	100	98	110
Y	197	195	214	215	221	175	190	228	175	184	193	210	197	180
