# Supplementary material for: Prediction of glycosylation sites using random forests
Source: BMC Bioinformatics. 2008 Nov 27;9:500. doi: 10.1186/1471-2105-9-500 (PMC2651179; doi:10.1186/1471-2105-9-500)
Supplement: Additional file 3 — The frequencies of amino acids surrounding modified and unmodified Thr residues. Full table containing all amino acids (as opposed to the partial data presented in Table 3 of the paper). Statistically significant increases over the expected frequencies are starred; significant decreases are labelled with a 'd'. [file 1471-2105-9-500-S3.csv]

significance of modified residue frequencies
position	-7	-6	-5	-4	-3	-2	-1	1	2	3	4	5	6	7
A	56	53	58*	65*	51	52	80*	56	82*	65	49	41	41	51
C	12	3d	17	0d	8d	4d	4d	13d	3d	2d	4d	9	5d	8
D	16d	36	21	30	21	10d	8d	15	20	10d	20	29	21	14d
E	42	36	41	36	44	30	13d	41	30	21	34	41	44	29
F	6d	10d	4d	12	14	8	13	8d	9	10	12	4d	14	13
G	53	40	109*	45	21d	124*	35	103*	43	18d	110*	35	39	115*
H	12	6	7	8	15	4	12	6	21	6	17	17	18	14
I	20	16	18	33	24	40	14d	18	17	13	20	30	15	18
K	25	19	17	17	17	14d	8d	7d	15	9d	21	19	19	17
L	19d	25d	34	35	36	26	14d	15d	28d	20d	26d	39	35	22d
M	20	10	5	11	12	9	8	14	13	6	7	13	3	4
N	20	10	14	17	22	19	19	15	25	17	19	21	17	17
P	77*	61	81*	67	101*	67	137*	111*	71	186*	62	115*	64	99*
Q	22	27	15	26	32	15	19	23	15	29	19	22	25	18
R	33	22	17	28	8d	14d	21	12	26	10d	18	32	31	16
S	81	67	66	68	75	71	91*	74	79	76	63	61	55	72
T	101*	167*	96*	134*	116*	121*	108*	97*	129*	131*	137*	99*	167*	91*
V	47	42	38	34	52	47	73	52	43	37	31	42	34	38
W	2	10	4	1d	3	4	2	2	5	3	3	1	0d	1d
Y	11	6d	12	11	10	7	11	7	12	12	6	4d	18	8
significance of unmodified residue frequencies
position	-7	-6	-5	-4	-3	-2	-1	1	2	3	4	5	6	7
A	370	382	314	355	381	384	373	330	390	414	392	328	359	332
C	157	152	165	168	218	168	180	262	155	216	196	183	181	146
D	276	252	253	281	276	288	273	256	296	269	254	296	252	258
E	331	336	328	302	315	380	333	318	322	309	281	321	303	325
F	173	205	172	206	178	168	179	241	178	196	179	171	195	181
G	403	435	444	426	389	416	398	416	341	422	466	402	398	474
H	135	107	136	115	124	103	126	111	116	120	94	118	118	121
I	238	213	215	188	208	208	278	239	212	184	234	215	199	216
K	295	236	261	248	262	275	273	259	241	280	291	284	249	249
L	417	420	431	369	398	367	462	438	441	409	468	419	453	373
M	245	85	80	75	92	85	93	88	70	86	66	85	63	94
N	245	196	200	225	232	289	208	187	233	245	234	203	259	234
P	406	442	485	528	453	429	369	421	418	468	464	450	388	404
Q	194	224	228	218	221	219	224	214	247	228	219	239	242	273
R	243	231	236	218	230	265	212	221	253	234	248	267	240	247
S	513	518	549	542	513	516	448	456	583	520	479	515	517	500
T	538	576	551	528	520	588	555	566	580	503	526	550	581	549
V	340	345	339	381	370	313	463	404	357	350	363	348	352	369
W	73	84	72	112	99	63	69	100	59	56	56	84	85	94
Y	162	165	160	145	174	153	171	156	183	152	133	152	186	175
